# Supplementary material for: Evolution of Blood Innate Immune Cell Phenotypes Following SARS-CoV-2 Infection in Hospitalized Patients with COVID-19
Source: Cells. 2025 Jul 17;14(14):1093. doi: 10.3390/cells14141093 (PMC12293952; doi:10.3390/cells14141093)
Supplement: Supplementary file 1 [file cells-14-01093-s001.zip]

Archive with 1 entries (1 files):
- cells-3668595-supplementary.pdf
